# Supplementary material for: The Role of Attachment in Emotional Support Provision in Adult Child–Parent Relationships: A Dyadic Response Surface Analysis
Source: Behav Sci (Basel). 2026 Jan 13;16(1):106. doi: 10.3390/bs16010106 (PMC12837992; doi:10.3390/bs16010106)
Supplement: Supplementary file 1 [file behavsci-16-00106-s001.zip]

Archive with 1 entries (1 files):
- behavsci-4028052-supplementary.pdf
